# Supplementary material for: Application of annotation-agnostic RNA sequencing data analysis tools for biomarker discovery in liquid biopsy
Source: Front Bioinform. 2023 Apr 28;3:1127661. doi: 10.3389/fbinf.2023.1127661 (PMC10213969; doi:10.3389/fbinf.2023.1127661)
Supplement: Supplementary file 1 [file Table1.XLS]

seqnames	start	end	width	strand
chr2	101293657	101293672	16	*
chr14	86147148	86147168	21	*
chr1	14453991	14454014	24	*
chr5	50737953	50737972	20	*
chr5	113375988	113376020	33	*
chr1	186673706	186673729	24	*
chr8	125980908	125980931	24	*
chr10	16020580	16020607	28	*
chr5	172980295	172980314	20	*
chr6	111145258	111145274	17	*
chr21	40415239	40415260	22	*
chr10	16196127	16196148	22	*
chr2	97258119	97258140	22	*
chr13	39190399	39190421	23	*
chr11	87490542	87490565	24	*
chr5	39836360	39836381	22	*
chr13	82639831	82639852	22	*
chr12	47946786	47946806	21	*
chr10	71355069	71355102	34	*
chr7	79868598	79868621	24	*
chr5	128609330	128609350	21	*
chr1	30351668	30351686	19	*
chr9	88746609	88746630	22	*
chr6	91012230	91012248	19	*
chr12	98223784	98223817	34	*
chr6	80451642	80451675	34	*
chr17	79320026	79320046	21	*
chr12	13651802	13651824	23	*
chr17	253941	254194	254	*
chr16	1993504	1993520	17	*
chr5	71146741	71146942	202	*
chr11	107615357	107615376	20	*
chr11	24451617	24451636	20	*
chr10	27949074	27949095	22	*
chr17	41947870	41947887	18	*
chr8	95305240	95305257	18	*
chr13	27023495	27023517	23	*
chr8	66367951	66367969	19	*
chr3	128769885	128769904	20	*
chr3	183533346	183533364	19	*
chr4	155450599	155450618	20	*
chr3	155662011	155662035	25	*
chr13	112550531	112550548	18	*
chr6	53330193	53330215	23	*
chr13	99797893	99797910	18	*
chr13	110076473	110076725	253	*
chr6	79388189	79388205	17	*
chr21	31450550	31450567	18	*
chr5	85668666	85668704	39	*
chr9	79186906	79186951	46	*
chr6	68233422	68233451	30	*
chr10	91835128	91835152	25	*
chr5	56982300	56982315	16	*
chr3	144142196	144142218	23	*
chr2	84536013	84536080	68	*
chr20	54848136	54848156	21	*
chr13	45492059	45492134	76	*
chr3	105042196	105042221	26	*
chr8	21749188	21749205	18	*
chr3	41183223	41183241	19	*
chr2	30231459	30231480	22	*
chr5	174676833	174676852	20	*
chr5	53874883	53874904	22	*
chr9	116140463	116140492	30	*
chr10	109065182	109065202	21	*
chr10	5026190	5026208	19	*
chr13	108828597	108828617	21	*
chr2	133038978	133039073	96	*
chr3	132098176	132098197	22	*
chr20	17203663	17203685	23	*
chr4	16108473	16108494	22	*
chr13	27334955	27334973	19	*
chr3	78221752	78221773	22	*
chr13	62868438	62868455	18	*
chr20	17832432	17832500	69	*
chr4	67554304	67554323	20	*
chr2	43365175	43365192	18	*
chr5	51615933	51615951	19	*
chr17	254195	254325	131	*
chr1	249168445	249168500	56	*
chr14	106072474	106072492	19	*
chr2	84249934	84249953	20	*
chr7	24536113	24536136	24	*
chr7	45291569	45291711	143	*
chr6	53543854	53543873	20	*
chr21	9827003	9827582	580	*
chr10	61346215	61346236	22	*
chr19	24185971	24186028	58	*
chr2	19054364	19054383	20	*
chr2	101146458	101146478	21	*
chr5	157120867	157120885	19	*
chr7	142373972	142374037	66	*
chr19	5397787	5397806	20	*
chr20	37762616	37762633	18	*
chr11	110857943	110857962	20	*
chr5	113655949	113655970	22	*
chr5	99384558	99384620	63	*
chr2	211855300	211855323	24	*
chr6	27125904	27125941	38	*
chr5	2150313	2150332	20	*
chr13	59888915	59888933	19	*
chr17	59668723	59668739	17	*
chr10	23356686	23356704	19	*
chr1	108113399	108113499	101	*
chr6	126101411	126101465	55	*
chr1	47878101	47878122	22	*
chr9	138258789	138258809	21	*
chr2	241120493	241120513	21	*
chr16	33964272	33964319	48	*
chr5	174542044	174542138	95	*
chr12	105164589	105164632	44	*
chr5	40044266	40044285	20	*
chr17	25392342	25392360	19	*
chr2	108747804	108747829	26	*
chr12	3715649	3715668	20	*
chr16	33963817	33964204	388	*
chr16	33963605	33963807	203	*
chr4	163606742	163606761	20	*
chr5	82210303	82210321	19	*
chr4	172377250	172377266	17	*
chr5	180600649	180600725	77	*
chr5	32197525	32197546	22	*
chr2	131094699	131094772	74	*
chr4	23416001	23416021	21	*
chr15	64186455	64186475	21	*
chr13	55934602	55934622	21	*
chr12	127650451	127650594	144	*
chr14	23318399	23318430	32	*
chr1	145397874	145397941	68	*
chr4	75635771	75635802	32	*
chr11	10531142	10531275	134	*
chr6	27870698	27870757	60	*
chr6	104411535	104411554	20	*
chr2	133038125	133038241	117	*
chr11	127460995	127461013	19	*
chr7	22791427	22791443	17	*
chr12	33968584	33968604	21	*
chr1	40119979	40119996	18	*
chr9	14433976	14434010	35	*
chr9	79186653	79186720	68	*
chr11	42004545	42004564	20	*
chr21	37400548	37400565	18	*
chr15	37529935	37529956	22	*
chr5	78858569	78858615	47	*
chr2	226165827	226165844	18	*
chr8	93179688	93179772	85	*
chr17	8029061	8029135	75	*
chr5	143992421	143992442	22	*
chr13	68561533	68561612	80	*
chr6	26305715	26305736	22	*
chr1	38157925	38157946	22	*
chr12	30234034	30234052	19	*
chr11	2246138	2246205	68	*
chr16	56567176	56567201	26	*
chr17	21228179	21228194	16	*
chr2	148022760	148022840	81	*
chr6	165464213	165464233	21	*
chr8	57321570	57321603	34	*
chr3	15924420	15924487	68	*
chr11	109473922	109473949	28	*
chr11	75946612	75946634	23	*
chr20	45372178	45372194	17	*
chr8	40950018	40950035	18	*
chr9	33658746	33658837	92	*
chr6	27447446	27447524	79	*
chr12	39524195	39524215	21	*
chr21	29033138	29033160	23	*
chr1	178652656	178652676	21	*
chr9	33658968	33659051	84	*
chr7	68527522	68527555	34	*
chr17	35036332	35036348	17	*
chr7	145694425	145694525	101	*
chr2	207034169	207034191	23	*
chr20	37353069	37353097	29	*
chr14	84537749	84537766	18	*
chr8	123594506	123594523	18	*
chr2	133038909	133038935	27	*
chr12	34372616	34372683	68	*
chr1	214372341	214372374	34	*
chr2	46433961	46433982	22	*
chr6	114196260	114196278	19	*
chr17	39614778	39614801	24	*
chr12	75191543	75191585	43	*
chr3	187388726	187388744	19	*
chr5	14648519	14648535	17	*
chr11	75946863	75946887	25	*
chr2	46888211	46888227	17	*
chr6	26575865	26575892	28	*
chr12	127650865	127650987	123	*
chr20	9899577	9899593	17	*
chr6	63160423	63160447	25	*
chr8	58782361	58782376	16	*
chr4	110963065	110963085	21	*
chr17	52023211	52023244	34	*
chr3	20801593	20801615	23	*
chr21	47051596	47051618	23	*
chr8	61285898	61285955	58	*
chr19	24184605	24184638	34	*
chr11	79348810	79348830	21	*
chr2	185921923	185921949	27	*
chr17	16891434	16891459	26	*
chr11	10531036	10531110	75	*
chr17	8022472	8022504	33	*
chr12	118995480	118995500	21	*
chr17	6972703	6972731	29	*
chr6	155919647	155919667	21	*
chr7	80962383	80962401	19	*
chr1	108113321	108113394	74	*
chr14	21101217	21101238	22	*
chr10	132179952	132179974	23	*
chr5	175790985	175791004	20	*
chr1	200231753	200231773	21	*
chr8	143645135	143645202	68	*
chr9	33659082	33659127	46	*
chr8	48910892	48910908	17	*
chr13	77401047	77401067	21	*
chr11	70993591	70993606	16	*
chr1	161391915	161391955	41	*
chr2	218967224	218967289	66	*
chr11	20229552	20229570	19	*
chr1	158195216	158195240	25	*
chr11	59318458	59318502	45	*
chr2	133037490	133037606	117	*
chr18	36378678	36378698	21	*
chr5	140687522	140687597	76	*
chr12	109747601	109747618	18	*
chr7	149714834	149714851	18	*
chr7	67391293	67391316	24	*
chr4	70296605	70296755	151	*
chr7	75379699	75379724	26	*
chr4	48459681	48459743	63	*
chr16	33962566	33962641	76	*
chr1	108113078	108113135	58	*
chr20	36065453	36065482	30	*
chr5	116153782	116153825	44	*
chr10	96936508	96936532	25	*
chr10	29333145	29333167	23	*
chr1	13359025	13359041	17	*
chr8	24043980	24044000	21	*
chr19	54412265	54412338	74	*
chr1	13118528	13118544	17	*
chr12	12144062	12144110	49	*
chr1	9443226	9443265	40	*
chr2	219935687	219935706	20	*
chr6	113016848	113016868	21	*
chr6	137776191	137776226	36	*
chr1	2946347	2946364	18	*
chr12	5251056	5251077	22	*
chr11	56489183	56489232	50	*
chr2	220759855	220759873	19	*
chr7	73409710	73409755	46	*
chr16	33963020	33963219	200	*
chr6	27248066	27248121	56	*
chr3	48347965	48347983	19	*
chr19	24182398	24182430	33	*
chr7	52837739	52837755	17	*
chr11	55501808	55501852	45	*
chr7	93954500	93954519	20	*
chr2	8578516	8578539	24	*
chr13	53846026	53846041	16	*
chr19	24184078	24184184	107	*
chr7	13103528	13103619	92	*
chr19	24184683	24184866	184	*
chr20	54606317	54606339	23	*
chr5	180615455	180615488	34	*
chr15	97101701	97101723	23	*
chr20	22496602	22496622	21	*
chr8	56755165	56755244	80	*
chr8	101796573	101796637	65	*
chr18	48677951	48677967	17	*
chr6	167847806	167847822	17	*
chr5	176108798	176108816	19	*
chr2	157257279	157257303	25	*
chr20	9858054	9858076	23	*
chr16	33962833	33962879	47	*
chr6	166405614	166405631	18	*
chr2	60518174	60518192	19	*
chr2	174390778	174390799	22	*
chr5	6191803	6191859	57	*
chr13	46337311	46337348	38	*
chr17	8129922	8129942	21	*
chr7	68527467	68527508	42	*
chr1	108113516	108113620	105	*
chr1	249168049	249168079	31	*
chr1	80478787	80478804	18	*
chr20	39312294	39312309	16	*
chr9	104533357	104533377	21	*
chr2	100114042	100114064	23	*
chr9	82042086	82042104	19	*
chr5	76041046	76041068	23	*
chr4	145243752	145243770	19	*
chr10	5605855	5605872	18	*
chr2	133038625	133038728	104	*
chr2	133036520	133036589	70	*
chr12	30997249	30997268	20	*
chr19	36066690	36066761	72	*
chr9	79186806	79186904	99	*
chr16	686734	686806	73	*
chr2	232479600	232479616	17	*
chr16	33471418	33471487	70	*
chr19	55979094	55979117	24	*
chr19	24185455	24185497	43	*
chr9	122719282	122719301	20	*
chr1	231648367	231648383	17	*
chr2	17515651	17515670	20	*
chr19	36066505	36066633	129	*
chr7	68527587	68527708	122	*
chr2	133037410	133037435	26	*
chr12	125412387	125412417	31	*
chr3	133211982	133212036	55	*
chr14	91287323	91287339	17	*
chr2	133038746	133038803	58	*
chr1	227050052	227050071	20	*
chr5	174541773	174541835	63	*
chr19	24186122	24186210	89	*
chr13	37648127	37648145	19	*
chr11	50591477	50591494	18	*
chr1	64176747	64176767	21	*
chr10	60910862	60910878	17	*
chr16	17673282	17673301	20	*
chr3	70849145	70849168	24	*
chr6	114019967	114019982	16	*
chr1	11615901	11615916	16	*
chr5	92940986	92941005	20	*
chr15	98168756	98168773	18	*
chr1	101312579	101312597	19	*
chr6	150665164	150665192	29	*
chr5	30775847	30775862	16	*
chr6	89307524	89307541	18	*
chr1	195725838	195725859	22	*
chr8	107235257	107235274	18	*
chr17	72545436	72545512	77	*
chr16	33963226	33963594	369	*
chr4	167063724	167063786	63	*
chr19	24183611	24183720	110	*
chr9	110708106	110708124	19	*
chr18	56467961	56467979	19	*
chr2	133039075	133039198	124	*
chr20	55333630	55333647	18	*
chr1	153248928	153248949	22	*
chr8	23519175	23519244	70	*
chr8	132842133	132842154	22	*
chr16	20241099	20241122	24	*
chr19	24185781	24185809	29	*
chr1	5645676	5645697	22	*
